# Supplementary material for: Segmentation of the Clustered Cells with Optimized Boundary Detection in Negative Phase Contrast Images
Source: PLoS One. 2015 Jun 12;10(6):e0130178. doi: 10.1371/journal.pone.0130178 (PMC4467081; doi:10.1371/journal.pone.0130178)
Supplement: S1 Zip File — The developed MATLAB tool box for image segmentation using the method proposed in this paper. The raw images shown in Figs 11 and 12 are also included in the folder. (ZIP) [file pone.0130178.s003.zip]

Archive with 16 entries (15 files):
- Matlab tool box/
- Matlab tool box/CellSegment.m
- Matlab tool box/ContourDivision.m
- Matlab tool box/ContourExpanding.m
- Matlab tool box/CopyRight.txt
- Matlab tool box/dctn.m
- Matlab tool box/DistDetection.m
- Matlab tool box/Fig 12_1.tif
- Matlab tool box/Fig 12_2.tif
- Matlab tool box/Fig 12_3.tif
- Matlab tool box/Fig 12_4.tif
- Matlab tool box/Fig 2 and 5 Raw image.tif
- Matlab tool box/GradientRemoval.m
- Matlab tool box/idctn.m
- Matlab tool box/README.txt
- Matlab tool box/smoothn.m
