# Supplementary material for: Segmentation of the Clustered Cells with Optimized Boundary Detection in Negative Phase Contrast Images
Source: PLoS One. 2015 Jun 12;10(6):e0130178. doi: 10.1371/journal.pone.0130178 (PMC4467081; doi:10.1371/journal.pone.0130178)
Supplement: S1 Zip File — The developed MATLAB tool box for image segmentation using the method proposed in this paper. The raw images shown in Figs 11 and 12 are also included in the folder. (ZIP) [file pone.0130178.s003.zip › Matlab tool box/CellSegment.m]

%Copy right: Yuliang Wang, 2015
% Do cell association with contour expansion segmented cells
% Take the original thresholded contour as initial cell contour for contour expansion
% this is specified for cell segmenting technique paper
% function ContourExpanding means contour expansion method
%
%
% For details , please refer to the following paper as a reference 
% Yuliang Wang et al.,Segmentation of the Clustered Cells with Optimized
% Boundary Detection in Negative Phase Contrast Images.PLoS ONE, 2015.
%
% Yuliang Wang , 4/30/2015
% Copyright (c) 2015 by Yuliang Wang at Beihang University, Beijing, China.

clc
clear
close all
filepath = '';    % add the file path 
filename='Fig 12_4.tif';
filename=fullfile(filepath,'\',filename);
imagedata = imread(filename);

imagedata = GradientRemoval(imagedata);

figure(1),imshow(imagedata);title('Raw Image');
%% detect the cell mask and cell initial peak 
SmoothedImage = smoothn(imagedata,800);  % smoothness order 500 is used for peak detection;
GWidth = size(imagedata,2);
GHeight = size(imagedata,1);

% Threshold selection. Readers can select any of the following two methods.
% Otsu's thresholding method
% Thresholdoffset=20;
% PeakThreshold=graythresh(imagedata)*255;
% PeakThreshold =PeakThreshold-Thresholdoffset; 

% take mean value as the threshold value
PeakThreshold=mean(mean(imagedata))+10;

SegMat = (imagedata > PeakThreshold);  
SegMat = bwareaopen(SegMat,500); 
SegMatindex= find (SegMat==1);
[SegMatY,SegMatX] = ind2sub(size(SegMat),SegMatindex);
MaxMat = imregionalmax(SmoothedImage,4).*SegMat;  
MaxMatindex= find(MaxMat==1);
[MaxMatY,MaxMatX] = ind2sub(size(MaxMat),MaxMatindex);
figure(2),imshow(uint8(SmoothedImage));
title('Peak Image');
hold on;
plot(MaxMatX,MaxMatY,'ro','MarkerSize',5);
hold off;
%% Calculate the gradient
    SegIndiMask = SegMat*0.5;           %Store indicators for SegMat
    [px_S,py_S] = gradient(smoothn(imagedata,10));  
    [px,py] = gradient(double(imagedata));  
    Index= find(SegMat==1);
    px(Index)=px_S(Index);
    py(Index)=py_S(Index);
    px = -px;
    py = -py;
    
    % Assign boundaries with largest value
    maxPx = max(max(abs(px)));
    maxPy = max(max(abs(py)));
    px(:,1) = -maxPx;
    py(:,1) = 0;
    px(:,end) = maxPx;
    py(:,end) = 0;
    py(1,:) = -maxPy;
    px(1,:) = 0;
    py(end,:) = maxPy;
    px(end,:) = 0;
%% 
    [LabelledSeg, SegNum] = bwlabeln(uint8(SegMat));  
    LabelledSegIndi = zeros(size(LabelledSeg)); 
    ContourTemp = {};
    CurrentFrameCellNum=0;
    CellContourAll = {};
    CellInfoAll = [];
    CellContourIniAll={};
    offset= 20;
  for MaskIndex = 1:1:SegNum
            
            Index = find(LabelledSeg==MaskIndex);
            [Y,X] = ind2sub(size(LabelledSeg),Index);
            X_min = min(X)-offset;
            Y_min = min(Y)-offset;
            X_max = max(X)+offset;
            Y_max = max(Y)+offset;
            if (X_min < 1)        % Check the boundary of the selected size
                X_min = 1;
            end
            if (Y_min < 1)
                Y_min = 1;
            end
            if (X_max > GWidth)
                X_max = GWidth;
            end
            if (Y_max > GHeight)
                Y_max = GHeight;
            end
            MaskTemp = zeros(size(SegMat));
            MaskTemp(Index) = 1;
            MaxMatTemp = MaxMat(Y_min:Y_max, X_min:X_max);    % Detect the max cell area 
            SegMatTemp = MaskTemp(Y_min:Y_max,X_min:X_max);   
            SegImg = imagedata(Y_min:Y_max,X_min:X_max);
            GradientX = px(Y_min:Y_max,X_min:X_max);
            GradientY = py(Y_min:Y_max,X_min:X_max);
            mag = sqrt(GradientX.^2 + GradientY.^2);
            maxmag = max(max(mag));
            GradientX = GradientX./(maxmag+eps);
            GradientY = GradientY./(maxmag+eps);

            RegionalMax = MaxMatTemp.*SegMatTemp;
%%        
              DistConstant=9;
            % Detect peak points for cells
            CenterPoints = DistDetection(RegionalMax, DistConstant);   % updata peak points with min DistConstant
            %  if detected peak points on boundriesa, offset them by 2 pixels.
            for k = 1:1:size(CenterPoints,2)
                if (CenterPoints(1,k)==GWidth)
                    CenterPoints(1,k) = CenterPoints(1,k) - 2;
                elseif (CenterPoints(1,k)==1)
                    CenterPoints(1,k) = CenterPoints(1,k) + 2;
                end
                if (CenterPoints(2,k)==GHeight)
                    CenterPoints(2,k) = CenterPoints(2,k) - 2;
                elseif CenterPoints(2,k)==1
                    CenterPoints(2,k) = CenterPoints(2,k) + 2;
                end
            end
            CenterPointMap= zeros(size(RegionalMax));
            CenterPointMap(CenterPoints(2,:),CenterPoints(1,:))=1;
%%
            if (size(CenterPoints,2)>1)             %  More than one cell
               LabelledSegIndi(Index) = 255;
                
                %Initial contour division
                ContourGroupInitial = ContourDivision(SegMatTemp, CenterPoints);  % first divide area, then generate contours
              
                %Contour convergence with contour expansion method
                [ContourGroup, CenterPointsFinal, EnergyTemp] = ContourExpanding(ContourGroupInitial, CenterPoints, GradientX,GradientY,0.05,0.05);  % Contour expansion
%%   
               if (size(CenterPointsFinal,2)>0)  %if cell number is larger than zero
                    for PointsNum = 1:1:size(CenterPointsFinal,2)
                        CurrentFrameCellNum = CurrentFrameCellNum + 1;
                        
                        xTemp = CenterPointsFinal(1, PointsNum)+X_min-1;
                        yTemp = CenterPointsFinal(2, PointsNum)+Y_min-1;
                        CellInfoAll(1, CurrentFrameCellNum) = xTemp;
                        CellInfoAll(2, CurrentFrameCellNum) = yTemp;
                        CellInfoAll(3, CurrentFrameCellNum) = 1;  %Separation flag, 1 means originally aggregated and separated.
                        CellContourIniAll{CurrentFrameCellNum}(1,:)=ContourGroupInitial{PointsNum}(1,:) + X_min -1;
                         CellContourIniAll{CurrentFrameCellNum}(2,:)=ContourGroupInitial{PointsNum}(2,:) + Y_min -1;
                        CellContourAll{CurrentFrameCellNum}(1,:) = ContourGroup{PointsNum}(1,:) + X_min -1;
                        CellContourAll{CurrentFrameCellNum}(2,:) = ContourGroup{PointsNum}(2,:) + Y_min -1;
                        EnergyTraj{CurrentFrameCellNum} = EnergyTemp{PointsNum};
                        
                    end
                end  
%       
            else  % Only one cell
                
                LabelledSegIndi(Index) = 127; 
                ContourGroupInitial = {};
                Polygon = bwboundaries(SegMatTemp);       % Extract the initial boundary
                ContourGroupInitial{1} = [Polygon{1}(:,2), Polygon{1}(:,1)]';
                [ContourGroup, CenterPointsFinal, EnergyTemp] = ContourExpanding(ContourGroupInitial, CenterPoints, GradientX,GradientY,0.05,0.05);  % Contour expansion
                CurrentFrameCellNum = CurrentFrameCellNum + 1;
                xTemp = CenterPointsFinal(1,1) + X_min-1;
                yTemp = CenterPointsFinal(2,1) + Y_min-1;
                CellInfoAll(1, CurrentFrameCellNum) = xTemp;
                CellInfoAll(2, CurrentFrameCellNum) = yTemp;
                CellInfoAll(3, CurrentFrameCellNum) = 0;    %Separation flag, 0 means originally separated.
                % store the initial contour
                CellContourIniAll{CurrentFrameCellNum}(1,:)=ContourGroupInitial{1}(1,:) + X_min -1;  
                CellContourIniAll{CurrentFrameCellNum}(2,:)=ContourGroupInitial{1}(2,:) + Y_min -1;
                % store the converged contour
                CellContourAll{CurrentFrameCellNum}(1,:) = ContourGroup{1}(1,:) + X_min -1;
                CellContourAll{CurrentFrameCellNum}(2,:) = ContourGroup{1}(2,:) + Y_min -1;
                EnergyTraj{CurrentFrameCellNum} = EnergyTemp{1};

            end
       
  end
  %         %for debug
        LabelledSegTry = zeros(size(LabelledSegIndi));
        LabelledSegPlot = zeros(GHeight, GWidth,3);
        LabelledSegPlot(:,:,3) = LabelledSegTry;
        index = find(LabelledSegIndi==127);
        LabelledSegTry(index) = 255;
        LabelledSegPlot(:,:,1) = LabelledSegTry;
        LabelledSegTry = zeros(size(LabelledSegIndi));
        index = find(LabelledSegIndi~=0);
        LabelledSegTry(index) = 255;
        LabelledSegPlot(:,:,2) = LabelledSegTry;
        figure(3); 
        imshow(LabelledSegPlot); 
        title ('Mask Detection');
  %%
  figure(4),imshow(imagedata);title('Initial Contour');
  figure(5),imshow(imagedata);title('Converged Contour');
  CellArea=zeros(CurrentFrameCellNum);
  figure(4);hold on
  for cellNum=1:1:CurrentFrameCellNum
      plot(CellInfoAll(1, cellNum),CellInfoAll(2, cellNum),'ro','MarkerSize',3);
      if (CellInfoAll(3, cellNum)==0)
          plot(CellContourIniAll{cellNum}(1,:),CellContourIniAll{cellNum}(2,:),'y');
      else
          plot(CellContourIniAll{cellNum}(1,:),CellContourIniAll{cellNum}(2,:),'g');
      end
  end
  hold off;

  figure(5),hold on
  for cellNum=1:1:CurrentFrameCellNum
      plot(CellContourAll{cellNum}(1,:),CellContourAll{cellNum}(2,:),'r');
      CellAreaMap=roipoly(imagedata,CellContourAll{cellNum}(1,:),CellContourAll{cellNum}(2,:));
      CellArea(cellNum)=length(find(CellAreaMap~=0));
  end
  hold off
 Area=sum(CellArea);
 AreaPercent=Area(1)/(GWidth*GHeight);      % Cell area of the proportion of the total area 
 
 
 
