# Supplementary material for: Segmentation of the Clustered Cells with Optimized Boundary Detection in Negative Phase Contrast Images
Source: PLoS One. 2015 Jun 12;10(6):e0130178. doi: 10.1371/journal.pone.0130178 (PMC4467081; doi:10.1371/journal.pone.0130178)
Supplement: S1 Zip File — The developed MATLAB tool box for image segmentation using the method proposed in this paper. The raw images shown in Figs 11 and 12 are also included in the folder. (ZIP) [file pone.0130178.s003.zip › Matlab tool box/ContourDivision.m]

function ContourGroupInitial = ContourDivision(MaskSeg, CenterPoints)
% ContourGroupInitial = ContourDivision(MaskSeg, CenterPoints)
%
% Divide a mask area with multiple peaks into several subareas based on the
% distance between peaks and pixels in MaskSeg for the separation of
% clustered cells. After that, the boundaries of the subareas are taken as
% the initial areas for individual clustered cells.
%
% MaskSeg:                 Mask image using threshhod method
% CenterPoints��           Cell Position
% ContourGroupInitial :    Area contour as initial cell contour
%
%
% For details , please refer to the following paper as a reference 
% Yuliang Wang et al.,Segmentation of the Clustered Cells with Optimized
% Boundary Detection in Negative Phase Contrast Images.PLoS ONE, 2015.
%
% Yuliang Wang , 4/30/2015
% Copyright (c) 2015 by Yuliang Wang at Beihang University, Beijing, China.


    function Index = MatrixDist(Point, Matrix)
        MatrixSize = size(Matrix,2);
        MinDist = sqrt((Point(1)-Matrix(1,1))^2 + (Point(2)-Matrix(2,1))^2);
        Index = 1;
        for i1 = 1:1:MatrixSize
            Dist = sqrt((Point(1)-Matrix(1,i1))^2 + (Point(2)-Matrix(2,i1))^2);
            if (Dist < MinDist)
                MinDist = Dist;
                Index = i1;
            end
        end
    end

GroupNum = size(CenterPoints,2);

%modify MaskSeg value around peak points, avoid peak point on boundary????
for i = 1:1:GroupNum
    if CenterPoints(1,i) == 1
       CenterPoints(1,i) = 2;
    end
    if CenterPoints(1,i) == size(MaskSeg, 2)
        CenterPoints(1,i) = size(MaskSeg, 2) - 1;
    end
    if CenterPoints(2,i) == 1
        CenterPoints(2,i) = 2;
    end    
    if CenterPoints(2,i) == size(MaskSeg, 1)
        CenterPoints(2,i) = size(MaskSeg, 1) - 1;
    end
end

for i = 1:1:GroupNum
    for j = -1:1:1
        for k = -1:1:1
            MaskSeg(CenterPoints(2,i)+j, CenterPoints(1,i)+k) = 1;
        end
    end
end

PeakArray = CenterPoints;
% PeakNum = size(CenterPoints,2);
Index = find(MaskSeg == 1);
AreaPointNum = length(Index);
[subY, subX] = ind2sub(size(MaskSeg),Index);
GroupIndex = 0;
GroupLen = zeros(1,GroupNum);
Height = size(MaskSeg,1);
Width = size(MaskSeg, 2);

SubAreas = zeros(Height, Width, GroupNum);

for i = 1:1:AreaPointNum   
    Point = [subX(i), subY(i)];
    GroupIndex = MatrixDist(Point, PeakArray);
    GroupLen(GroupIndex) = GroupLen(GroupIndex) + 1;
    SubAreas(subY(i), subX(i), GroupIndex) = 1;
end

for i = 1:1:GroupNum
    TempArea(:,:) = SubAreas(:,:,i);
    Polygon = bwboundaries(TempArea);
    PolySize = length(Polygon);
    PolyNum = 1;
    Len = length(Polygon{1});
    for j = 1:1:PolySize
        LenTemp = length(Polygon{j});
        if LenTemp > Len
            Len = LenTemp;
            PolyNum = j;
        end
    end
    PolyPoints = [Polygon{PolyNum}(:,2), Polygon{PolyNum}(:,1)]';
    ContourGroupInitial{i} = PolyPoints;
end

end
