# Supplementary material for: Segmentation of the Clustered Cells with Optimized Boundary Detection in Negative Phase Contrast Images
Source: PLoS One. 2015 Jun 12;10(6):e0130178. doi: 10.1371/journal.pone.0130178 (PMC4467081; doi:10.1371/journal.pone.0130178)
Supplement: S1 Zip File — The developed MATLAB tool box for image segmentation using the method proposed in this paper. The raw images shown in Figs 11 and 12 are also included in the folder. (ZIP) [file pone.0130178.s003.zip › Matlab tool box/ContourExpanding.m]

function [ContourGroupFinal, CenterPointsFinal, Energy] = ContourExpanding( ContourGroupInitial, CenterPoints, GradientX,GradientY,alpha,beta) 
% [ContourGroupFinal, CenterPointsFinal, Energy] = ContourExpanding( ContourGroupInitial, CenterPoints, GradientX,GradientY,alpha,beta) 
%
%  Implementation of contour expansion driven by field of gradient of light intensity.
%  Construct a field point outwards from peaks to prevent sigularity issue.
%  return an Energy matrix to help to determine if stop or further convergency.
%
% ContourGroupInitial:    Intial  cell contour 
% CenterPoints:           Cell position 
% GradientX:              Cell image gradient in column
% GradientY��             Cell image gradient in  row
% alpha:                  Elasticity parameter for active contour method
% beta:                   Rigidity parameter for active contour method
% ContourGroupFinal:      Final cell contour Matrix
% CenterPointsFinal:      Final cell center position
% Energy:                Energy matrix  
%
% For details , please refer to the following paper as a reference 
% Yuliang Wang et al.,Segmentation of the Clustered Cells with Optimized
% Boundary Detection in Negative Phase Contrast Images.PLoS ONE, 2015.
%
% Yuliang Wang , 4/30/2015
% Copyright (c) 2015 by Yuliang Wang at Beihang University, Beijing, China.


UpperDistLimit = 3;
LowerDistLimit = 1;
CellNum = size(CenterPoints,2);
px = GradientX;
py = GradientY;
px = px./max(max(sqrt(px.^2+py.^2)));
py = py./max(max(sqrt(px.^2+py.^2)));
kernelsize = 7;  %kernelsize is the radius of the constructed circular area, should be less than half of the distance between two peaks.
% debugging
   %px_final  py_Final
Height = size(px,1);
Width = size(px,2);
PeakNum = size(CenterPoints,2);
px_Con = zeros(Height, Width, PeakNum);
py_Con = zeros(Height, Width, PeakNum);
Const = 0.707;

for i = 1:1:PeakNum
    XCenter = CenterPoints(1,i);
    YCenter = CenterPoints(2,i);
    xMin = XCenter - kernelsize;
    xMax = XCenter + kernelsize;
    yMin = YCenter - kernelsize;
    yMax = YCenter + kernelsize;
    if (xMin < 1)
        xMin = 1;
    end
    if (xMax > Width)
        xMax = Width;
    end
    if (yMin < 1)
        yMin = 1;
    end
    if (yMax > Height)
        yMax = Height;
    end
    for j = 1:1:Height
        for k = 1:1:Width
            if (k>=xMin)&&(k<=xMax)&&(j>=yMin)&&(j<=yMax);
                if k~=1 && k~=Width
                    px(j,k) = 0;
                    if k<XCenter;
                        px_Con(j,k,i) = -Const;
                    elseif k == XCenter;
                        px_Con(j,k,i) = 0;
                    else k>XCenter;
                        px_Con(j,k,i) = Const;
                    end
                end
            end
        end
    end
end
ConsX = sum(px_Con,3);
ConsX(1,:) = 0;
ConsX(end,:) = 0;
px_Final = ConsX + px;

for i = 1:1:PeakNum
    XCenter = CenterPoints(1,i);
    YCenter = CenterPoints(2,i);
    xMin = XCenter - kernelsize;
    xMax = XCenter + kernelsize;
    yMin = YCenter - kernelsize;
    yMax = YCenter + kernelsize;
    if (xMin < 1)
        xMin = 1;
    end
    if (xMax > Width)
        xMax = Width;
    end
    if (yMin < 1)
        yMin = 1;
    end
    if (yMax > Height)
        yMax = Height;
    end

    for j = 1:1:Height
        for k = 1:1:Width;
            if ((j>=yMin)&&(j<=yMax))&&(k>=xMin)&&(k<=xMax);
                if j~=1 && j~=Height
                    py(j,k) = 0;
                    if j<YCenter;
                        py_Con(j,k,i) = -Const;
                    elseif j == YCenter;
                        py_Con(j,k,i) = 0;
                    else j>YCenter;
                        py_Con(j,k,i) = Const;
                    end
                end
            end
        end
    end
end
ConsY = sum(py_Con,3);
ConsY(:,1) = 0;
ConsY(:,end) = 0;
py_Final = ConsY+ py;
  
px=px_Final;     %px_final  py_Final
py=py_Final;
Energy = {};

[xMatrix, yMatrix] = meshgrid(1:1:Width, 1:1:Height);

for i = 1:1:CellNum
    ContourX = ContourGroupInitial{i}(1,:);
    ContourY = ContourGroupInitial{i}(2,:);       
%% updata the contour with UpperDistLimit and LowerDistLimit
ContourX = ContourX(:); ContourY = ContourY(:);
ContourLength = length(ContourX);
distance = abs(ContourX([2:ContourLength 1])- ContourX(:)) + abs(ContourY([2:ContourLength 1])- ContourY(:));

% remove the points which distance to neighbor points is shorter than LowerDistLimit
IDX = (distance<LowerDistLimit);
idx = find(IDX==0);
ContourX = ContourX(idx);
ContourY = ContourY(idx);

ContourLength = length(ContourX);
distance = abs(ContourX([2:ContourLength 1])- ContourX(:)) + abs(ContourY([2:ContourLength 1])- ContourY(:));
IDX = (distance>UpperDistLimit);
NI = length(IDX);
y1=1:0.5:NI+0.5;
x1=1:NI;
y1(2*x1(IDX==0))=[];
z=y1;
pi = 1:ContourLength+1;
xi = interp1(pi,[ContourX;ContourX(1)],z');
yi = interp1(pi,[ContourY;ContourY(1)],z');

ContourLength = length(xi);
distance = abs(xi([2:ContourLength 1])- xi(:)) + abs(yi([2:ContourLength 1])- yi(:));

while (max(distance)>UpperDistLimit),
    IDX = (distance>UpperDistLimit);
    NI = length(IDX);
    y1=1:0.5:NI+0.5;
    x1=1:NI;
    y1(2*x1(IDX==0))=[];
    z=y1;
    pi = 1:ContourLength+1;
    xi = interp1(pi,[xi;xi(1)],z');
    yi = interp1(pi,[yi;yi(1)],z');
    ContourLength = length(xi);
    distance = abs(xi([2:ContourLength 1])- xi(:)) + abs(yi([2:ContourLength 1])- yi(:));
end
%% ContourGroup{} store the updataed contour coordinator
    ContourGroup{i}(1,:) = xi;
    ContourGroup{i}(2,:)= yi;

end
MeanGradient = zeros(CellNum);
    
    for Index = 1:1:CellNum
         for i=1:50
            IndCheckXs = find (ContourGroup{Index}(1,:)<1);
            ContourGroup{Index}(1,IndCheckXs) = 1;
            IndCheckXl = find (ContourGroup{Index}(1,:)>Width);
            ContourGroup{Index}(1,IndCheckXl) = Width;

            IndCheckYs = find (ContourGroup{Index}(2,:)<1);
            ContourGroup{Index}(2,IndCheckYs) = 1;
            IndCheckYl = find (ContourGroup{Index}(2,:)>Height);
            ContourGroup{Index}(2,IndCheckYl) = Height;
            
            x = ContourGroup{Index}(1,:);
            y = ContourGroup{Index}(2,:);
            x = x';
            y = y';
            if (length(x)>20)
          %% apply active contour method to deform snake in the given external force field      
            ContourN = length(x);
            alpha1 = alpha*ones(1,ContourN); beta1 =  beta*ones(1,ContourN);
              % produce the five diagnal vectors
              alpham1 = [alpha1(2:ContourN) alpha1(1)];
              alphap1 = [alpha1(ContourN) alpha1(1:ContourN-1)];
              betam1 = [beta1(2:ContourN) beta1(1)];
            betap1 = [beta1(ContourN) beta1(1:ContourN-1)];
            CorPara1= betam1;
            CorPara2 = -alpha1 - 2*beta1 - 2*betam1;
            CorPara3 = alpha1 + alphap1 +betam1 + 4*beta1 + betap1;
            CorPara4 = -alphap1 - 2*beta1 - 2*betap1;
            CorPara5 = betap1;

            % generate the parameters matrix
           SnakeMatrix = diag(CorPara1(1:ContourN-2),-2) + diag(CorPara1(ContourN-1:ContourN),ContourN-2);
           SnakeMatrix = SnakeMatrix + diag(CorPara2(1:ContourN-1),-1) + diag(CorPara2(ContourN), ContourN-1);
           SnakeMatrix = SnakeMatrix + diag(CorPara3);
           SnakeMatrix = SnakeMatrix + diag(CorPara4(1:ContourN-1),1) + diag(CorPara4(ContourN),-(ContourN-1));
           SnakeMatrix = SnakeMatrix + diag(CorPara5(1:ContourN-2),2) + diag(CorPara5(ContourN-1:ContourN),-(ContourN-2));
           invAI = inv(SnakeMatrix + 1 * diag(ones(1,ContourN)));
           for count = 1:5,
             vfx = interp2(px,x,y,'*linear');
             vfy = interp2(py,x,y,'*linear');
             % deform snake
             x = invAI * (x + vfx);
             y = invAI * (y + vfy);
              x(x<1) = 1;
              y (y<1) = 1;
              x(x>Width) = Width;
              y(y>Height) = Height;
           end
            GradientX = interp2(px,x,y,'*linear');
           GradientY = interp2(py,x,y,'*linear');
           MeanGradient = mean(sqrt(GradientX.^2 + GradientY.^2));              
         %% updata contour 
      
           x = x(:); y = y(:);
           ContourLength = length(x);
           distance = abs(x([2:ContourLength 1])- x(:)) + abs(y([2:ContourLength 1])- y(:));
           % remove the points which distance to neighbor points is shorter than dmin
           IDX = (distance<LowerDistLimit);

            idx = find(IDX==0);
            x = x(idx);
            y = y(idx);

            ContourLength = length(x);
            distance = abs(x([2:ContourLength 1])- x(:)) + abs(y([2:ContourLength 1])- y(:));

            IDX = (distance>UpperDistLimit);

             NI = length(IDX);
             y1=1:0.5:NI+0.5;
             x1=1:NI;
             y1(2*x1(IDX==0))=[];
             z=y1;
             pi = 1:ContourLength+1;
             xi = interp1(pi,[x;x(1)],z');
             yi = interp1(pi,[y;y(1)],z');
             ContourLength = length(xi);
             distance = abs(xi([2:ContourLength 1])- xi(:)) + abs(yi([2:ContourLength 1])- yi(:));
             while (max(distance)>UpperDistLimit),

               IDX = (distance>UpperDistLimit); 
               NI = length(IDX);
               y1=1:0.5:NI+0.5;
               x1=1:NI;
               y1(2*x1(IDX==0))=[];
               z=y1;
               pi = 1:ContourLength+1;
               xi = interp1(pi,[xi;xi(1)],z');
               yi = interp1(pi,[yi;yi(1)],z');

               ContourLength = length(xi);
               distance = abs(xi([2:ContourLength 1])- xi(:)) + abs(yi([2:ContourLength 1])- yi(:));
             end
                  x=xi;
                  y=yi;
            end
            
            Energy{Index}(i) = MeanGradient;
            
            ContourGroup{Index} = [];
            ContourGroup{Index}(1,:) = x';
            ContourGroup{Index}(2,:) = y';
            if MeanGradient <= 0.02 
            break
            end
        end     
        
    end
%Contour final interpolation
ContourNum = 0;
CenterPointsFinal = [];
ContourGroupFinal = {};
for Index = 1:1:CellNum
	%Check the area of the contour, if smaller than threshold, neglect the contour
    x = ContourGroup{Index}(1,:);
    if length(x) > 10
        ContourNum = ContourNum + 1;
        CenterX = mean(ContourGroup{Index}(1,:));
        CenterY = mean(ContourGroup{Index}(2,:));
        CenterPointsFinal(:,ContourNum) = [CenterX CenterY]';
        ContourGroupFinal{ContourNum} = ContourGroup{Index};
    end
end
end
