# Supplementary material for: Segmentation of the Clustered Cells with Optimized Boundary Detection in Negative Phase Contrast Images
Source: PLoS One. 2015 Jun 12;10(6):e0130178. doi: 10.1371/journal.pone.0130178 (PMC4467081; doi:10.1371/journal.pone.0130178)
Supplement: S1 Zip File — The developed MATLAB tool box for image segmentation using the method proposed in this paper. The raw images shown in Figs 11 and 12 are also included in the folder. (ZIP) [file pone.0130178.s003.zip › Matlab tool box/dctn.m]

function [y,w] = dctn(y,DIM,w)

%DCTN N-D discrete cosine transform.
%   Y = DCTN(X) returns the discrete cosine transform of X. The array Y is
%   the same size as X and contains the discrete cosine transform
%   coefficients. This transform can be inverted using IDCTN.
%
%   DCTN(X,DIM) applies the DCTN operation across the dimension DIM.
%
%   Class Support
%   -------------
%   Input array can be numeric or logical. The returned array is of class
%   double.
%
%   Reference
%   ---------
%   Narasimha M. et al, On the computation of the discrete cosine
%   transform, IEEE Trans Comm, 26, 6, 1978, pp 934-936.
%
%   Example
%   -------
%       RGB = imread('autumn.tif');
%       I = rgb2gray(RGB);
%       J = dctn(I);
%       imshow(log(abs(J)),[]), colormap(jet), colorbar
%
%   The commands below set values less than magnitude 10 in the DCT matrix
%   to zero, then reconstruct the image using the inverse DCT.
%
%       J(abs(J)<10) = 0;
%       K = idctn(J);
%       figure, imshow(I)
%       figure, imshow(K,[0 255])
%
%   See also IDCTN, DCT, DCT2.
%
%   -- Damien Garcia -- 2008/06, revised 2009/11
%   website: <a
%   href="matlab:web('http://www.biomecardio.com')">www.BiomeCardio.com</a>

% ----------
%   [Y,W] = DCTN(X,DIM,W) uses and returns the weights which are used by the
%   program. If DCTN is required for several large arrays of same size, the
%   weights can be reused to make the algorithm faster. A typical syntax is
%   the following:
%      w = [];
%      for k = 1:10
%          [y{k},w] = dctn(x{k},[],w);
%      end
%   The weights (w) are calculated during the first call of DCTN then
%   reused in the next calls.
% ----------

error(nargchk(1,3,nargin))

y = double(y);
sizy = size(y);

% Test DIM argument
if ~exist('DIM','var'), DIM = []; end
assert(~isempty(DIM) || ~isscalar(DIM),...
    'DIM must be a scalar or an empty array')
assert(isempty(DIM) || DIM==round(DIM) && DIM>0,...
    'Dimension argument must be a positive integer scalar within indexing range.')

% If DIM is empty, a DCT is performed across each dimension

if isempty(DIM), y = squeeze(y); end % Working across singleton dimensions is useless
dimy = ndims(y);

% Some modifications are required if Y is a vector
if isvector(y)
    dimy = 1;
    if size(y,1)==1
        if DIM==1, w = []; return
        elseif DIM==2, DIM=1;
        end
        y = y.';
    elseif DIM==2, w = []; return
    end
end

% Weighting vectors
if ~exist('w','var') || isempty(w)
    w = cell(1,dimy);
    for dim = 1:dimy
        if ~isempty(DIM) && dim~=DIM, continue, end
        n = (dimy==1)*numel(y) + (dimy>1)*sizy(dim);
        w{dim} = exp(1i*(0:n-1)'*pi/2/n);
    end
end

% --- DCT algorithm ---
if ~isreal(y)
    y = complex(dctn(real(y),DIM,w),dctn(imag(y),DIM,w));
else
    for dim = 1:dimy
        if ~isempty(DIM) && dim~=DIM
            y = shiftdim(y,1);
            continue
        end
        siz = size(y);
        n = siz(1);
        y = y([1:2:n 2*floor(n/2):-2:2],:);
        y = reshape(y,n,[]);
        y = y*sqrt(2*n);
        y = ifft(y,[],1);
        y = bsxfun(@times,y,w{dim});
        y = real(y);
        y(1,:) = y(1,:)/sqrt(2);
        y = reshape(y,siz);
        y = shiftdim(y,1);
    end
end
        
y = reshape(y,sizy);
