# Supplementary material for: Segmentation of the Clustered Cells with Optimized Boundary Detection in Negative Phase Contrast Images
Source: PLoS One. 2015 Jun 12;10(6):e0130178. doi: 10.1371/journal.pone.0130178 (PMC4467081; doi:10.1371/journal.pone.0130178)
Supplement: S1 Zip File — The developed MATLAB tool box for image segmentation using the method proposed in this paper. The raw images shown in Figs 11 and 12 are also included in the folder. (ZIP) [file pone.0130178.s003.zip › Matlab tool box/DistDetection.m]

function NewPoints = DistDetection(RegionalMax,DistConstant)
% NewPoints = DistDetection(RegionalMax,MaskSeg, DistConstant)
%
% RegionalMax:  Matrix stores initial peak points;
% DistConstant: Diptance constant to threshold distance
% NewPoints:    Updataed cell peak position
% Note: Detect distance between peaks and merge peaks from the same cell
% based on the distance between peaks.

% For details , please refer to the following paper as a reference 
% Yuliang Wang et al.,Segmentation of the Clustered Cells with Optimized
% Boundary Detection in Negative Phase Contrast Images.PLoS ONE, 2015.
%
% Yuliang Wang , 4/30/2015
% Copyright (c) 2015 by Yuliang Wang at Beihang University, Beijing, China.


IndexTemp = find(RegionalMax == 1);

MaxNum = length(IndexTemp);

[y,x] = ind2sub(size(RegionalMax),IndexTemp);

if (MaxNum <=1 )
    NewPoints = [x y]';
    return;
end

IslandNum = 1;
Group{IslandNum}(1,1) = x(1);
Group{IslandNum}(1,2) = y(1);

NewGroupFlag = 1;
MinDist = 100;
%Allocate each point
for i2=2:MaxNum
    for j = 1:1:IslandNum
        MatrixSize1 = size(Group{j},1);
        MinDist1 = sqrt((x(i2)-Group{j}(1,1))^2 + (y(i2)-Group{j}(1,2))^2);
        for i1 = 1:1:MatrixSize1
            Dist = sqrt((x(i2)-Group{j}(i1,1))^2 + (y(i2)-Group{j}(i1,2))^2);
            if (Dist < MinDist1)
                MinDist1 = Dist;
            end
        end
        Dist= MinDist1;
        
        if (Dist<MinDist) 
            MinDist = Dist;
            TempIndex = j;
        end
        
    end
    if (MinDist<DistConstant)
        PointNum = size(Group{TempIndex},1);
        Group{TempIndex}(PointNum+1,:) = [x(i2) y(i2)];
        NewGroupFlag = 0;
    end

    if NewGroupFlag == 1
        GroupNum = length(Group);
        Group{GroupNum+1}(1,:) = [x(i2) y(i2)];
        IslandNum = GroupNum + 1;
    end
    NewGroupFlag = 1;
    MinDist = 100;
end

IslandNum = length(Group);
for i3 = 1:1:IslandNum
        MatrixSize2 = size(Group{i3},1);
        xSum = sum(Group{i3}(:,1));
        ySum = sum(Group{i3}(:,2));
        Point = [round(xSum/MatrixSize2) round(ySum/MatrixSize2)];
        NewPoints(i3,:)= Point;
  
end

NewPoints = NewPoints';

end
