# Supplementary material for: Segmentation of the Clustered Cells with Optimized Boundary Detection in Negative Phase Contrast Images
Source: PLoS One. 2015 Jun 12;10(6):e0130178. doi: 10.1371/journal.pone.0130178 (PMC4467081; doi:10.1371/journal.pone.0130178)
Supplement: S1 Zip File — The developed MATLAB tool box for image segmentation using the method proposed in this paper. The raw images shown in Figs 11 and 12 are also included in the folder. (ZIP) [file pone.0130178.s003.zip › Matlab tool box/GradientRemoval.m]

function ImageResult = GradientRemoval(ImageData)
% ImageResult = GradientRemoval(ImageData)
% This function remove the intensity gradient of the ImageData
% ImageData:     Image Matrix
% ImageResult:   Result Image Matrix

% Yuliang Wang , 4/30/2015
% Copyright (c) 2015 by Yuliang Wang at Beihang University, Beijing, China.


height = size(ImageData,1);
width = size(ImageData,2);
ImageData = double(ImageData);
AXX = 0;
AXY = 0;
AX = 0;
AXZ = 0;
AYY = 0;
AY = 0;
AYZ = 0;
AZ = 0;
N = 0;

for i = 1:1:height
    for j = 1:1:width
        x = j;
        y = i;
        z = ImageData(i,j);
        AXX = AXX + x^2;
        AXY = AXY + x*y;
        AX = AX + x;
        AXZ = AXZ + x*z;
        AYY = AYY + y*y;
        AY = AY + y;
        AYZ = AYZ + y*z;
        AZ = AZ + z;
        N = N + 1;
    end
end

MMatrix = [AXX AXY AX;
           AXY AYY AY;
           AX  AY  N];
VMatrix = [AXZ AYZ AZ]';
Coeff = pinv(MMatrix)*VMatrix;

TempData = zeros(height, width);

for i = 1:1:height
    for j = 1:1:width
        x = j;
        y = i;
        TempData(i,j) = ImageData(i,j) - (Coeff(1)*x + Coeff(2)*y + Coeff(3));
    end
end

MaxValue = max(max(TempData));
MinValue = min(min(TempData));
ImageResult = uint8(double(TempData - MinValue)/(double(MaxValue - MinValue)/255));


        
