# Supplementary material for: Segmentation of the Clustered Cells with Optimized Boundary Detection in Negative Phase Contrast Images
Source: PLoS One. 2015 Jun 12;10(6):e0130178. doi: 10.1371/journal.pone.0130178 (PMC4467081; doi:10.1371/journal.pone.0130178)
Supplement: S1 Zip File — The developed MATLAB tool box for image segmentation using the method proposed in this paper. The raw images shown in Figs 11 and 12 are also included in the folder. (ZIP) [file pone.0130178.s003.zip › Matlab tool box/README.txt]

1. This tool box was developed for cell image segmentation. All programs have been tested in Matlab 2012a.

2. For details , please refer to the following paper as a reference: Yuliang Wang et al.,Segmentation of the Clustered Cells with Optimized Boundary Detection in Negative Phase Contrast Images.PLoS ONE, 2015. Yuliang Wang , 4/30/2015. Copyright (c) 2015 by Yuliang Wang at Beihang University, Beijing, China.

3. MATLAB functions

CellSegment.m - the main function for cell image segmentation.

ContourDivision.m - Division of mask areas which containing multiple cells for the separation of clustered cells.

ContourExpanding.m - Implementation of the contour expansion for individual cells.

DistDetection.m - merge peaks with distance less than a threshold value to avoid oversegmentation.

GradientRemoval.m - Image preprocessing. Implementing plane fitting to the raw image to remove the slope.

smoothn.m, idctn.m, and dctn.m - Implementation of the smoothness to the image to get low noisy image for peak detection.

4. Four raw cell images are included in the folder. For starting, just input the file name in line 19 in CellSegment.m. Tune threshold and smoothness parameters to get optimal segmentation result.
