# Supplementary material for: Segmentation of the Clustered Cells with Optimized Boundary Detection in Negative Phase Contrast Images
Source: PLoS One. 2015 Jun 12;10(6):e0130178. doi: 10.1371/journal.pone.0130178 (PMC4467081; doi:10.1371/journal.pone.0130178)
Supplement: S1 Zip File — The developed MATLAB tool box for image segmentation using the method proposed in this paper. The raw images shown in Figs 11 and 12 are also included in the folder. (ZIP) [file pone.0130178.s003.zip › Matlab tool box/smoothn.m]

function [z,s,exitflag,Wtot] = smoothn(varargin)

%SMOOTHN Robust spline smoothing for 1-D to N-D data.
%   SMOOTHN provides a fast, automatized and robust discretized smoothing
%   spline for data of any dimension.
%
%   Z = SMOOTHN(Y) automatically smoothes the uniformly-sampled array Y. Y
%   can be any N-D noisy array (time series, images, 3D data,...). Non
%   finite data (NaN or Inf) are treated as missing values.
%
%   Z = SMOOTHN(Y,S) smoothes the array Y using the smoothing parameter S.
%   S must be a real positive scalar. The larger S is, the smoother the
%   output will be. If the smoothing parameter S is omitted (see previous
%   option) or empty (i.e. S = []), it is automatically determined using
%   the generalized cross-validation (GCV) method.
%
%   Z = SMOOTHN(Y,W) or Z = SMOOTHN(Y,W,S) specifies a weighting array W of
%   real positive values, that must have the same size as Y. Note that a
%   nil weight corresponds to a missing value.
%
%   Robust smoothing
%   ----------------
%   Z = SMOOTHN(...,'robust') carries out a robust smoothing that minimizes
%   the influence of outlying data.
%
%   [Z,S] = SMOOTHN(...) also returns the calculated value for S so that
%   you can fine-tune the smoothing subsequently if needed.
%
%   An iteration process is used in the presence of weighted and/or missing
%   values. Z = SMOOTHN(...,OPTION_NAME,OPTION_VALUE) smoothes with the
%   termination parameters specified by OPTION_NAME and OPTION_VALUE. They
%   can contain the following criteria:
%       -----------------
%       TolZ:       Termination tolerance on Z (default = 1e-3)
%                   TolZ must be in ]0,1[
%       MaxIter:    Maximum number of iterations allowed (default = 100)
%       Initial:    Initial value for the iterative process (default =
%                   original data)
%       -----------------
%   Syntax: [Z,...] = SMOOTHN(...,'MaxIter',500,'TolZ',1e-4,'Initial',Z0);
%
%   [Z,S,EXITFLAG] = SMOOTHN(...) returns a boolean value EXITFLAG that
%   describes the exit condition of SMOOTHN:
%       1       SMOOTHN converged.
%       0       Maximum number of iterations was reached.
%
%   Class Support
%   -------------
%   Input array can be numeric or logical. The returned array is of class
%   double.
%
%   Notes
%   -----
%   The N-D (inverse) discrete cosine transform functions <a
%   href="matlab:web('http://www.biomecardio.com/matlab/dctn.html')"
%   >DCTN</a> and <a
%   href="matlab:web('http://www.biomecardio.com/matlab/idctn.html')"
%   >IDCTN</a> are required.
%
%   To be made
%   ----------
%   Estimate the confidence bands (see Wahba 1983, Nychka 1988).
%
%   Reference
%   --------- 
%   Garcia D, Robust smoothing of gridded data in one and higher dimensions
%   with missing values. Computational Statistics & Data Analysis, 2010. 
%   <a
%   href="matlab:web('http://www.biomecardio.com/pageshtm/publi/csda10.pdf')">PDF download</a>
%
%   Examples:
%   --------
%   % 1-D example
%   x = linspace(0,100,2^8);
%   y = cos(x/10)+(x/50).^2 + randn(size(x))/10;
%   y([70 75 80]) = [5.5 5 6];
%   z = smoothn(y); % Regular smoothing
%   zr = smoothn(y,'robust'); % Robust smoothing
%   subplot(121), plot(x,y,'r.',x,z,'k','LineWidth',2)
%   axis square, title('Regular smoothing')
%   subplot(122), plot(x,y,'r.',x,zr,'k','LineWidth',2)
%   axis square, title('Robust smoothing')
%
%   % 2-D example
%   xp = 0:.02:1;
%   [x,y] = meshgrid(xp);
%   f = exp(x+y) + sin((x-2*y)*3);
%   fn = f + randn(size(f))*0.5;
%   fs = smoothn(fn);
%   subplot(121), surf(xp,xp,fn), zlim([0 8]), axis square
%   subplot(122), surf(xp,xp,fs), zlim([0 8]), axis square
%
%   % 2-D example with missing data
%   n = 256;
%   y0 = peaks(n);
%   y = y0 + rand(size(y0))*2;
%   I = randperm(n^2);
%   y(I(1:n^2*0.5)) = NaN; % lose 1/2 of data
%   y(40:90,140:190) = NaN; % create a hole
%   z = smoothn(y); % smooth data
%   subplot(2,2,1:2), imagesc(y), axis equal off
%   title('Noisy corrupt data')
%   subplot(223), imagesc(z), axis equal off
%   title('Recovered data ...')
%   subplot(224), imagesc(y0), axis equal off
%   title('... compared with original data')
%
%   % 3-D example
%   [x,y,z] = meshgrid(-2:.2:2);
%   xslice = [-0.8,1]; yslice = 2; zslice = [-2,0];
%   vn = x.*exp(-x.^2-y.^2-z.^2) + randn(size(x))*0.06;
%   subplot(121), slice(x,y,z,vn,xslice,yslice,zslice,'cubic')
%   title('Noisy data')
%   v = smoothn(vn);
%   subplot(122), slice(x,y,z,v,xslice,yslice,zslice,'cubic')
%   title('Smoothed data')
%
%   % Cardioid
%   t = linspace(0,2*pi,1000);
%   x = 2*cos(t).*(1-cos(t)) + randn(size(t))*0.1;
%   y = 2*sin(t).*(1-cos(t)) + randn(size(t))*0.1;
%   z = smoothn(complex(x,y));
%   plot(x,y,'r.',real(z),imag(z),'k','linewidth',2)
%   axis equal tight
%
%   % Cellular vortical flow
%   [x,y] = meshgrid(linspace(0,1,24));
%   Vx = cos(2*pi*x+pi/2).*cos(2*pi*y);
%   Vy = sin(2*pi*x+pi/2).*sin(2*pi*y);
%   Vx = Vx + sqrt(0.05)*randn(24,24); % adding Gaussian noise
%   Vy = Vy + sqrt(0.05)*randn(24,24); % adding Gaussian noise
%   I = randperm(numel(Vx));
%   Vx(I(1:30)) = (rand(30,1)-0.5)*5; % adding outliers
%   Vy(I(1:30)) = (rand(30,1)-0.5)*5; % adding outliers
%   Vx(I(31:60)) = NaN; % missing values
%   Vy(I(31:60)) = NaN; % missing values
%   Vs = smoothn(complex(Vx,Vy),'robust'); % automatic smoothing
%   subplot(121), quiver(x,y,Vx,Vy,2.5), axis square
%   title('Noisy velocity field')
%   subplot(122), quiver(x,y,real(Vs),imag(Vs)), axis square
%   title('Smoothed velocity field')
%
%   See also SMOOTH, SMOOTH3, DCTN, IDCTN.
%
%   -- Damien Garcia -- 2009/03, revised 2010/11
%   Visit my <a
%   href="matlab:web('http://www.biomecardio.com/matlab/smoothn.html')">website</a> for more details about SMOOTHN 

% Check input arguments
narginchk(1,12);

%% Test & prepare the variables
%---
k = 0;
while k<nargin && ~ischar(varargin{k+1}), k = k+1; end
%---
% y = array to be smoothed
y = double(varargin{1});
sizy = size(y);
noe = prod(sizy); % number of elements
if noe<2, z = y; return, end
%---
% Smoothness parameter and weights
W = ones(sizy);
s = [];
if k==2
    if isempty(varargin{2}) || isscalar(varargin{2}) % smoothn(y,s)
        s = varargin{2}; % smoothness parameter
    else % smoothn(y,W)
        W = varargin{2}; % weight array
    end
elseif k==3 % smoothn(y,W,s)
        W = varargin{2}; % weight array
        s = varargin{3}; % smoothness parameter
end
if ~isequal(size(W),sizy)
        error('MATLAB:smoothn:SizeMismatch',...
            'Arrays for data and weights must have same size.')
elseif ~isempty(s) && (~isscalar(s) || s<0)
    error('MATLAB:smoothn:IncorrectSmoothingParameter',...
        'The smoothing parameter must be a scalar >=0')
end
%---
% "Maximal number of iterations" criterion
I = find(strcmpi(varargin,'MaxIter'),1);
if isempty(I)
    MaxIter = 100; % default value for MaxIter
else
    try
        MaxIter = varargin{I+1};
    catch ME = lasterror;
        error('MATLAB:smoothn:IncorrectMaxIter',...
            'MaxIter must be an integer >=1')
    end
    if ~isnumeric(MaxIter) || ~isscalar(MaxIter) ||...
            MaxIter<1 || MaxIter~=round(MaxIter)
        error('MATLAB:smoothn:IncorrectMaxIter',...
            'MaxIter must be an integer >=1')        
    end    
end
%---
% "Tolerance on smoothed output" criterion
I = find(strcmpi(varargin,'TolZ'),1);
if isempty(I)
    TolZ = 1e-3; % default value for TolZ
else
    try
        TolZ = varargin{I+1};
    catch ME = lasterror;
        error('MATLAB:smoothn:IncorrectTolZ',...
            'TolZ must be in ]0,1[')
    end
    if ~isnumeric(TolZ) || ~isscalar(TolZ) || TolZ<=0 || TolZ>=1 
        error('MATLAB:smoothn:IncorrectTolZ',...
            'TolZ must be in ]0,1[')
    end    
end
%---
% "Initial Guess" criterion
I = find(strcmpi(varargin,'Initial'),1);
if isempty(I)
    isinitial = false; % default value for TolZ
else
    isinitial = true;
    try
        z0 = varargin{I+1};
    catch ME = lasterror;
        error('MATLAB:smoothn:IncorrectInitialGuess',...
            'Z0 must be a valid initial guess for Z')
    end
    if ~isnumeric(z0) || ~isequal(size(z0),sizy) 
        error('MATLAB:smoothn:IncorrectTolZ',...
            'Z0 must be a valid initial guess for Z')
    end    
end
%---
% "Weighting function" criterion
I = find(strcmpi(varargin,'Weights'),1);
if isempty(I)
    weightstr = 'bisquare'; % default weighting function
else
    try
        weightstr = lower(varargin{I+1});
    catch ME = lasterror;
        error('MATLAB:smoothn:IncorrectWeights',...
            'A valid weighting function must be chosen')
    end
    if ~ischar(weightstr)
        error('MATLAB:smoothn:IncorrectWeights',...
            'A valid weighting function must be chosen')
    end    
end
%---
% Weights. Zero weights are assigned to not finite values (Inf or NaN),
% (Inf/NaN values = missing data).
IsFinite = isfinite(y);
nof = nnz(IsFinite); % number of finite elements
W = W.*IsFinite;
if any(W<0)
    error('MATLAB:smoothn:NegativeWeights',...
        'Weights must all be >=0')
else 
    W = W/max(W(:));
end
%---
% Weighted or missing data?
isweighted = any(W(:)<1);
%---
% Robust smoothing?
isrobust = any(strcmpi(varargin,'robust'));
%---
% Automatic smoothing?
isauto = isempty(s);
%---
% DCTN and IDCTN are required
test4DCTNandIDCTN

%% Creation of the Lambda tensor
%---
% Lambda contains the eingenvalues of the difference matrix used in this
% penalized least squares process.
d = ndims(y);
Lambda = zeros(sizy);
for i = 1:d
    siz0 = ones(1,d);
    siz0(i) = sizy(i);
    Lambda = bsxfun(@plus,Lambda,...
        cos(pi*(reshape(1:sizy(i),siz0)-1)/sizy(i)));
end
Lambda = -2*(d-Lambda);
if ~isauto, Gamma = 1./(1+s*Lambda.^2); end

%% Upper and lower bound for the smoothness parameter
% The average leverage (h) is by definition in [0 1]. Weak smoothing occurs
% if h is close to 1, while over-smoothing appears when h is near 0. Upper
% and lower bounds for h are given to avoid under- or over-smoothing. See
% equation relating h to the smoothness parameter (Equation #12 in the
% referenced CSDA paper).
N = sum(sizy~=1); % tensor rank of the y-array
hMin = 1e-6; hMax = 0.99;
sMinBnd = (((1+sqrt(1+8*hMax.^(2/N)))/4./hMax.^(2/N)).^2-1)/16;
sMaxBnd = (((1+sqrt(1+8*hMin.^(2/N)))/4./hMin.^(2/N)).^2-1)/16;

%% Initialize before iterating
%---
Wtot = W;
%--- Initial conditions for z
if isweighted
    %--- With weighted/missing data
    % An initial guess is provided to ensure faster convergence. For that
    % purpose, a nearest neighbor interpolation followed by a coarse
    % smoothing are performed.
    %---
    if isinitial % an initial guess (z0) has been provided
        z = z0;
    else
        z = InitialGuess(y,IsFinite);
    end
else
    z = zeros(sizy);
end
%---
z0 = z;
y(~IsFinite) = 0; % arbitrary values for missing y-data
%---
tol = 1;
RobustIterativeProcess = true;
RobustStep = 1;
nit = 0;
%--- Error on p. Smoothness parameter s = 10^p
errp = 0.1;
opt = optimset('TolX',errp);
%--- Relaxation factor RF: to speedup convergence
RF = 1 + 0.75*isweighted;

%% Main iterative process
%---
while RobustIterativeProcess
    %--- "amount" of weights (see the function GCVscore)
    aow = sum(Wtot(:))/noe; % 0 < aow <= 1
    %---
    while tol>TolZ && nit<MaxIter
        nit = nit+1;
        DCTy = dctn(Wtot.*(y-z)+z);
        if isauto && ~rem(log2(nit),1)
            %---
            % The generalized cross-validation (GCV) method is used.
            % We seek the smoothing parameter s that minimizes the GCV
            % score i.e. s = Argmin(GCVscore).
            % Because this process is time-consuming, it is performed from
            % time to time (when nit is a power of 2)
            %---
            fminbnd(@gcv,log10(sMinBnd),log10(sMaxBnd),opt);
        end
        z = RF*idctn(Gamma.*DCTy) + (1-RF)*z;
        
        % if no weighted/missing data => tol=0 (no iteration)
        tol = isweighted*norm(z0(:)-z(:))/norm(z(:));
       
        z0 = z; % re-initialization
    end
    exitflag = nit<MaxIter;

    if isrobust %-- Robust Smoothing: iteratively re-weighted process
        %--- average leverage
        h = sqrt(1+16*s); h = sqrt(1+h)/sqrt(2)/h; h = h^N;
        %--- take robust weights into account
        Wtot = W.*RobustWeights(y-z,IsFinite,h,weightstr);
        %--- re-initialize for another iterative weighted process
        isweighted = true; tol = 1; nit = 0; 
        %---
        RobustStep = RobustStep+1;
        RobustIterativeProcess = RobustStep<4; % 3 robust steps are enough.
    else
        RobustIterativeProcess = false; % stop the whole process
    end
end

%% Warning messages
%---
if isauto
    if abs(log10(s)-log10(sMinBnd))<errp
        warning('MATLAB:smoothn:SLowerBound',...
            ['s = ' num2str(s,'%.3e') ': the lower bound for s ',...
            'has been reached. Put s as an input variable if required.'])
    elseif abs(log10(s)-log10(sMaxBnd))<errp
        warning('MATLAB:smoothn:SUpperBound',...
            ['s = ' num2str(s,'%.3e') ': the upper bound for s ',...
            'has been reached. Put s as an input variable if required.'])
    end
end
if nargout<3 && ~exitflag
    warning('MATLAB:smoothn:MaxIter',...
        ['Maximum number of iterations (' int2str(MaxIter) ') has ',...
        'been exceeded. Increase MaxIter option or decrease TolZ value.'])
end


%% GCV score
%---
function GCVscore = gcv(p)
    % Search the smoothing parameter s that minimizes the GCV score
    %---
    s = 10^p;
    Gamma = 1./(1+s*Lambda.^2);
    %--- RSS = Residual sum-of-squares
    if aow>0.9 % aow = 1 means that all of the data are equally weighted
        % very much faster: does not require any inverse DCT
        RSS = norm(DCTy(:).*(Gamma(:)-1))^2;
    else
        % take account of the weights to calculate RSS:
        yhat = idctn(Gamma.*DCTy);
        RSS = norm(sqrt(Wtot(IsFinite)).*(y(IsFinite)-yhat(IsFinite)))^2;
    end
    %---
    TrH = sum(Gamma(:));
    GCVscore = RSS/nof/(1-TrH/noe)^2;
end

end

%% Robust weights
function W = RobustWeights(r,I,h,wstr)
    % weights for robust smoothing.
    MAD = median(abs(r(I)-median(r(I)))); % median absolute deviation
    u = abs(r/(1.4826*MAD)/sqrt(1-h)); % studentized residuals
    if strcmp(wstr,'cauchy')
        c = 2.385; W = 1./(1+(u/c).^2); % Cauchy weights
    elseif strcmp(wstr,'talworth')
        c = 2.795; W = u<c; % Talworth weights
    else
        c = 4.685; W = (1-(u/c).^2).^2.*((u/c)<1); % bisquare weights
    end
    W(isnan(W)) = 0;
end

%% Test for DCTN and IDCTN
function test4DCTNandIDCTN
    if ~exist('dctn','file')
        error('MATLAB:smoothn:MissingFunction',...
            ['DCTN and IDCTN are required. Download DCTN <a href="matlab:web(''',...
            'http://www.biomecardio.com/matlab/dctn.html'')">here</a>.'])
    elseif ~exist('idctn','file')
        error('MATLAB:smoothn:MissingFunction',...
            ['DCTN and IDCTN are required. Download IDCTN <a href="matlab:web(''',...
            'http://www.biomecardio.com/matlab/idctn.html'')">here</a>.'])
    end
end

%% Initial Guess with weighted/missing data
function z = InitialGuess(y,I)
    %-- nearest neighbor interpolation (in case of missing values)
    if any(~I(:))
        if license('test','image_toolbox')
            [z,L] = bwdist(I);
            z = y;
            z(~I) = y(L(~I));
        else
        % If BWDIST does not exist, NaN values are all replaced with the
        % same scalar. The initial guess is not optimal and a warning
        % message thus appears.
            z = y;
            z(~I) = mean(y(I));
            warning('MATLAB:smoothn:InitialGuess',...
                ['BWDIST (Image Processing Toolbox) does not exist. ',...
                'The initial guess may not be optimal; additional',...
                ' iterations can thus be required to ensure complete',...
                ' convergence. Increase ''MaxIter'' criterion if necessary.'])    
        end
    else
        z = y;
    end
    %-- coarse fast smoothing using one-tenth of the DCT coefficients
    siz = size(z);
    z = dctn(z);
    for k = 1:ndims(z)
        z(ceil(siz(k)/10)+1:end,:) = 0;
        z = reshape(z,circshift(siz,[0 1-k]));
        z = shiftdim(z,1);
    end
    z = idctn(z);
end
